# Supplementary material for: Limited Effects of Class II Transactivator-Based Immunotherapy in Murine and Human Glioblastoma
Source: Cancers (Basel). 2023 Dec 30;16(1):193. doi: 10.3390/cancers16010193 (PMC10778432; doi:10.3390/cancers16010193)
Supplement: Supplementary file 1 [file cancers-16-00193-s001.zip]

Archive with 1 entries (1 files):
- cancers-2784692-supplementary.pdf
